# Supplementary material for: Differences and similarities between the genetic architecture of lifetime substance use across different substances
Source: Psychol Med. 2025 Jul 30;55:e219. doi: 10.1017/S0033291725101293 (PMC12341034; doi:10.1017/S0033291725101293)
Supplement: Bright et al. supplementary material [file S0033291725101293sup001.zip]

Archive with 4 entries (3 files):
- S0033291725101293sup001/
- S0033291725101293sup001/Supplementary Figures.docx
- S0033291725101293sup001/Supplementary Methods.docx
- S0033291725101293sup001/Supplementary Tables.xlsx
