# Supplementary material for: Differences and similarities between the genetic architecture of lifetime substance use across different substances
Source: Psychol Med. 2025 Jul 30;55:e219. doi: 10.1017/S0033291725101293 (PMC12341034; doi:10.1017/S0033291725101293)
Supplement: Bright et al. supplementary material [file S0033291725101293sup001.zip › S0033291725101293sup001/Supplementary Tables.xlsx]

## Sheet: Supp Tables Index
Supplementary tables
Table S1	Sources and number of subjects of summary statistics data used for genetics correlation analysis
Table S2	Number of subjects - cumulative trait
Table S3	SNP-based heritability estimates of individual substance lifetime use traits, of "any substance" trait and of "number of substances" trait
Table S4	Inter-trait genetic correlations (LDSC) between substance lifetime use traits (EUR)
Table S5	Chi square correlation between substance lifetime use traits
Table S6	Inter-trait local genetic correlations (only significant values, after Bonferroni correction, are presented)
Table S7	Genetic correlations (LDSC) between individual substance lifetime use traits and other related traits (EUR)
Table S8	Local genetic correlations with other related traits (only significant values, after Bonferroni correction, are presented)
Table S9	Cross-ancestry genetic correlations between subLU and other traits (POPCORN)
Table S10	Genomic structural equation modeling SNP-based heritability estimates and standardized genetic orrelation matrix
Table S11	Two-factor model confirmatory factor analysis results

## Sheet: S1
Table S1: Sources and number of subjects of summary statistics data used for genetics correlation analysis
Trait	N Total (continuous traits)	N cases (binary traits)	N controls (binary traits)	Effective Sample Size (binary traits)	Source
Opioid Use Disorder		15251	538935	59325.2	PMID: 35879402
Problematic Alcohol Use		113325	639923	385102	PMID: 38062264
Cannabis Use Disorder		42281	843744	161053	PMID: 37985822
Chronic Pain	387649				PMID: 31194737
ADHD		38691	186843	128214	PMID: 36702997
Depression		340591	813676	960370	PMID: 34045744
Bipolar Disorder		59287	781022	220416	PMID: 39843750
Schizophrenia		53385	77258	126281	PMID: 35396580
PTSD		137136	1085746	487029	PMID 38637617
Insomnia		109548	277440	314149	PMID: 35835914
Suicidality		35786	779392	136860	PMID: 37777856
Academic Degree		115981	241568	313437	http://www.nealelab.is/uk-biobank/

## Sheet: S2
Table S2: Number of subjects - cumulative trait
Ordinal: Number of substances per person	Number of Substances	EUR	AFR	AMR
	0	81618	34182	29123
	1	17138	9218	4135
	2	7683	2329	1534
	3	3994	819	761
	4	2303	316	448
	5	1703	153	277
	6	1196	69	161
	Total	115635	47086	36439

## Sheet: S3
Table S3: SNP-based heritability estimates of individual substance lifetime use traits, of "any substance" trait and of "number of substances" trait
Substance (Lifetime Use)	Sample Prevalence	Population Prevalence	h2 (SE)	Lambda GC	Intercept (SE)	Attenuation Ratio (SE)
Cocaine	0.188993	0.149	0.1148 (0.011)	1.127	1.0123 (0.007)	0.0852 (0.048)
Methamphetamine	0.0929148	0.057	0.132 (0.0121)	1.1144	1.0061 (0.007)	0.0503 (0.057)
Inhalants	0.117119	0.092	0.1075 (0.0216)	1.0405	0.9916 (0.0068)	0.001 (0.0001)
Strret Opioids	0.0587385	0.02	0.0808 (0.0088)	1.0988	1.0064 (0.007)	0.0583 (0.0636)
Prescription Opioids	0.0424029	0.37	0.1387 (0.0185)	1.0833	1.0032 (0.007)	0.0389 (0.0855)
Prescription Stimualnts	0.104466	0.095	0.0995 (0.0108)	1.0833	0.9925 (0.0061)	0.002 ( 0.0012)
Any Substance	0.294176	0.41	0.1068 (0.0104)	1.1207	1.006 (0.0068)	0.0445 (0.0502)
Number of Substances (0-6)		-	0.0794 (0.006)	1.1619	1.0041 (0.0074)	0.022 (0.0401)

## Sheet: S4
Table S4 : Inter-trait genetic correlations (LDSC) between substance lifetime use traits (EUR)
Substance 1 (Lifetime Use)	Substance 2 (Lifetime Use)	rg	SE	Z	P
Street Opioids	Prescription Opioids	0.9676	0.0555	17.4194	5.874e-68
Methamphetamine	Street Opioids	0.9654	0.04	24.1381	9.9601e-129
Cocaine	Methamphetamine	0.9498	0.0386	24.589	1.6583e-133
Prescription Opioids	Prescription Stimulants	0.8895	0.0653	13.6195	3.0665e-42
Cocaine	Prescription Stimulants	0.8838	0.0502	17.6084	2.1223e-69
Cocaine	Street Opioids	0.8752	0.0454	19.2693	9.7185e-83
Methamphetamine	Prescription Opioids	0.8524	0.0638	13.3617	1.0118e-40
Street Opioids	Prescription Stimulants	0.8474	0.049	17.2788	6.7925e-67
Cocaine	Prescription Opioids	0.7984	0.0599	13.3236	1.6872e-40
Cocaine	Inhalants	0.7859	0.0746	10.5383	5.7515e-26
Methamphetamine	Prescription Stimulants	0.7642	0.0528	14.476	1.7179e-47
Inhalants	Prescription Stimulants	0.7188	0.0855	8.4054	4.2648e-17
Inhalants	Methamphetamine	0.6933	0.0867	7.9993	1.2516e-15										n
Inhalants	Prescription Opioids	0.608	0.106	5.7348	9.7629e-09
Inhalants	Street Opioids	0.5867	0.0847	6.9256	4.3417e-12
		0.812427	0.0638667

## Sheet: S5
Table S5: Chi square correlation between substance lifetime use traits
Ancestry	Trait1	Trait2	Chi-square	Phi-coefficient
EUR	Cocaine	Inhalants	14642.6	0.35
	Cocaine	Methamphetamine	29914.3	0.5
	Cocaine	Street Opioids	17426.6	0.38
	Cocaine	Prescription Opioids	12477.7	0.32
	Cocaine	Prescription Stimulants	18562.7	0.39
	Inhalants	Methamphetamine	14546.3	0.35
	Inhalants	Street Opioids	11357.5	0.31
	Inhalants	Prescription Opioids	8115.13	0.26
	Inhalants	Prescription Stimulants	9790.58	0.29
	Methamphetamine	Street Opioids	22834	0.44
	Methamphetamine	Prescription Opioids	12785.1	0.33
	Methamphetamine	Prescription Stimulants	13857.9	0.34
	Street Opioids	Prescription Opioids	20586.2	0.41
	Street Opioids	Prescription Stimulants	13312	0.33
	Prescription Opioids	Prescription Stimulants	17075.8	0.38
AFR	Cocaine	Inhalants	1007.79	0.14
	Cocaine	Methamphetamine	3275.39	0.25
	Cocaine	Street Opioids	4929.65	0.31
	Cocaine	Prescription Opioids	1197.62	0.15
	Cocaine	Prescription Stimulants	1580.72	0.17
	Inhalants	Methamphetamine	3309.8	0.25
	Inhalants	Street Opioids	1123.78	0.15
	Inhalants	Prescription Opioids	961.65	0.14
	Inhalants	Prescription Stimulants	2167.08	0.2
	Methamphetamine	Street Opioids	2198.14	0.2
	Methamphetamine	Prescription Opioids	1965.78	0.19
	Methamphetamine	Prescription Stimulants	3189.5	0.25
	Street Opioids	Prescription Opioids	2422.95	0.21
	Street Opioids	Prescription Stimulants	1108.82	0.15
	Prescription Opioids	Prescription Stimulants	3403.93	0.25
AMR	Cocaine	Inhalants	3901.85	0.31
	Cocaine	Methamphetamine	8861.46	0.47
	Cocaine	Street Opioids	5520.03	0.37
	Cocaine	Prescription Opioids	3928.24	0.31
	Cocaine	Prescription Stimulants	4296.67	0.33
	Inhalants	Methamphetamine	5701.59	0.38
	Inhalants	Street Opioids	3172.8	0.28
	Inhalants	Prescription Opioids	2878.94	0.27
	Inhalants	Prescription Stimulants	3293.03	0.29
	Methamphetamine	Street Opioids	5377.73	0.37
	Methamphetamine	Prescription Opioids	4511.09	0.34
	Methamphetamine	Prescription Stimulants	3905.48	0.31
	Street Opioids	Prescription Opioids	4998.62	0.35
	Street Opioids	Prescription Stimulants	2358.14	0.24
	Prescription Opioids	Prescription Stimulants	4920.53	0.35

## Sheet: S6
Table S6: Inter-trait local genetic correlations (only significant values, after Bonferroni correction, are presented)
locus	chr	start	stop	n.snps	n.pcs	Trait 1	Trait 2	rho	rho.lower	rho.upper	r2	r2.lower	r2.upper	p
53	1	61377616	62778733	3540	354	Cocaine LU	Inhalants LU	0.538757	0.36937	0.7089	0.29026	0.13643	0.50254	4.50658e-07
267	2	59251997	60775066	3498	335	Cocaine LU	Inhalants LU	0.642365	0.46578	0.81857	0.412633	0.21695	0.67006	1.02499e-07
943	6	19449153	20418020	2607	328	Cocaine LU	Inhalants LU	0.691696	0.49371	0.89184	0.478443	0.24375	0.79538	6.73533e-07
1519	10	30000224	30919469	2667	318	Cocaine LU	Inhalants LU	0.709819	0.48654	0.94086	0.503843	0.23672	0.88522	4.80384e-06
1589	10	114255955	115588903	2858	348	Cocaine LU	Inhalants LU	0.570137	0.37953	0.75974	0.325056	0.14405	0.57721	4.1654e-06
1913	13	73114510	74437635	3542	311	Cocaine LU	Inhalants LU	0.78786	0.54108	1	0.620724	0.29277	1	1.03521e-05
2101	15	101550751	102520975	2517	354	Cocaine LU	Inhalants LU	0.659334	0.46386	0.88921	0.434721	0.21517	0.7907	4.29668e-07
2377	20	7231797	7959828	2020	223	Cocaine LU	Inhalants LU	0.935254	0.69277	1	0.8747	0.47993	1	3.72721e-06
33	1	34371023	35201626	2199	288	Cocaine LU	Methamphetamine LU	0.834407	0.66054	1	0.696235	0.43632	1	2.47302e-07
96	1	109271450	110224230	2027	250	Cocaine LU	Methamphetamine LU	0.973074	0.77945	1	0.946873	0.60754	1	3.63022e-06
251	2	45850048	46499326	2016	325	Cocaine LU	Methamphetamine LU	0.800332	0.60098	0.98913	0.640531	0.36118	0.97838	7.29553e-06
267	2	59251997	60775066	3498	335	Cocaine LU	Methamphetamine LU	0.781282	0.61993	0.93097	0.610402	0.38431	0.86671	7.06433e-08
439	3	17182495	19030988	3766	272	Cocaine LU	Methamphetamine LU	0.816049	0.61959	1	0.665937	0.38389	1	4.08519e-06
653	4	57103101	58011085	2759	274	Cocaine LU	Methamphetamine LU	0.699683	0.51496	0.87084	0.489557	0.26518	0.75836	1.98686e-06
765	4	182065647	182946258	3106	326	Cocaine LU	Methamphetamine LU	0.766515	0.56484	0.97791	0.587545	0.31905	0.95632	6.96663e-06
978	6	43770627	44596897	2180	334	Cocaine LU	Methamphetamine LU	0.772906	0.58501	0.97638	0.597383	0.34224	0.95332	1.46333e-06
1225	7	152253295	153241228	3456	341	Cocaine LU	Methamphetamine LU	0.700347	0.51166	0.88181	0.490486	0.26179	0.77759	5.32317e-06
1374	9	2441121	3079045	1886	295	Cocaine LU	Methamphetamine LU	0.754663	0.6004	0.89623	0.569517	0.36048	0.80323	4.2873e-08
1375	9	3079046	4025355	2339	334	Cocaine LU	Methamphetamine LU	0.601514	0.4231	0.75328	0.361819	0.17901	0.56743	6.44349e-06
1580	10	102509299	104206837	2555	283	Cocaine LU	Methamphetamine LU	0.770754	0.56794	0.98372	0.594062	0.32255	0.96771	8.37338e-06
1589	10	114255955	115588903	2860	348	Cocaine LU	Methamphetamine LU	0.679072	0.48115	0.85195	0.461138	0.2315	0.72581	1.35491e-05
1832	12	101825062	102966633	2653	278	Cocaine LU	Methamphetamine LU	0.870622	0.68109	1	0.757983	0.46389	1	2.30682e-06
1846	12	117091844	118256124	2932	327	Cocaine LU	Methamphetamine LU	0.888488	0.6887	1	0.78941	0.47431	1	4.5373e-06
2073	15	70767984	72058129	2708	321	Cocaine LU	Methamphetamine LU	0.87289	0.67638	1	0.761937	0.45749	1	5.9179e-06
2126	16	26154123	27443061	3795	374	Cocaine LU	Methamphetamine LU	0.663775	0.49916	0.81043	0.440597	0.24916	0.65679	4.24037e-07
251	2	45850048	46499326	2016	325	Cocaine LU	Street Opioids LU	0.646896	0.42103	0.86208	0.418475	0.17727	0.74318	1.44886e-05
931	6	5378214	6621937	3816	379	Cocaine LU	Street Opioids LU	0.563953	0.37233	0.75151	0.318043	0.13863	0.56477	5.5953e-06
1037	6	106053916	107309327	3455	330	Cocaine LU	Street Opioids LU	0.789182	0.58752	1	0.622809	0.34518	1	2.97433e-07
1225	7	152253295	153241228	3456	341	Cocaine LU	Street Opioids LU	0.746863	0.51726	0.9759	0.557804	0.26756	0.95237	5.67045e-06
1375	9	3079046	4025355	2337	334	Cocaine LU	Street Opioids LU	0.60622	0.42181	0.77484	0.367502	0.17793	0.60037	1.10418e-06
1453	9	109150718	110630150	3687	364	Cocaine LU	Street Opioids LU	0.609141	0.41151	0.80519	0.371052	0.16934	0.64833	3.71165e-06
1913	13	73114510	74437635	3543	311	Cocaine LU	Street Opioids LU	0.825607	0.62011	1	0.681627	0.38454	1	4.88742e-07
2046	15	35118928	36583327	3335	329	Cocaine LU	Street Opioids LU	0.600541	0.38988	0.80556	0.360649	0.15201	0.64892	1.20967e-05
2126	16	26154123	27443061	3797	374	Cocaine LU	Street Opioids LU	0.480461	0.30891	0.6405	0.230843	0.09542	0.41024	5.9611e-06
538	3	132925968	133718493	2009	263	Cocaine LU	PresStreet Opioids LU	0.943638	0.7039	1	0.890452	0.49547	1	1.26926e-06
1225	7	152253295	153241228	3456	341	Cocaine LU	PresStreet Opioids LU	0.994077	0.74335	1	0.988189	0.55257	1	5.84181e-07
2073	15	70767984	72058129	2708	321	Cocaine LU	PresStreet Opioids LU	0.760078	0.50763	1	0.577718	0.25769	1	1.13064e-05
33	1	34371023	35201626	2199	288	Cocaine LU	Prescription Stimulants LU	0.818671	0.58071	1	0.670223	0.33722	1	5.75387e-06
35	1	36855140	38474036	3567	349	Cocaine LU	Prescription Stimulants LU	0.83517	0.60378	1	0.697509	0.36455	1	6.13413e-06
212	2	7966710	8978798	2384	353	Cocaine LU	Prescription Stimulants LU	0.844939	0.61685	1	0.713921	0.3805	1	3.06071e-06
488	3	76157471	77507832	3426	295	Cocaine LU	Prescription Stimulants LU	1	0.75886	1	1	0.57587	1	1.35934e-07
1519	10	30000224	30919469	2667	318	Cocaine LU	Prescription Stimulants LU	0.832742	0.58389	1	0.69346	0.34093	1	1.44462e-05
1913	13	73114510	74437635	3542	311	Cocaine LU	Prescription Stimulants LU	0.814512	0.56533	1	0.66343	0.3196	1	1.44369e-05
2448	21	33270273	34383794	2634	308	Cocaine LU	Prescription Stimulants LU	0.817281	0.5903	1	0.667948	0.34845	1	5.32528e-06
2463	22	17587475	18535225	3091	375	Cocaine LU	Prescription Stimulants LU	0.896969	0.66674	1	0.804553	0.44454	1	2.31781e-06
33	1	34371023	35201626	2199	288	Inhalants LU	Methamphetamine LU	0.663682	0.48863	0.83602	0.440474	0.23876	0.69892	1.17583e-07
53	1	61377616	62778733	3541	354	Inhalants LU	Methamphetamine LU	0.622454	0.43798	0.84611	0.387449	0.19183	0.7159	2.27852e-07
157	1	204092538	205009623	2134	281	Inhalants LU	Methamphetamine LU	0.66066	0.45675	0.86501	0.436472	0.20862	0.74824	3.85449e-06
267	2	59251997	60775066	3498	335	Inhalants LU	Methamphetamine LU	0.762768	0.62952	0.89727	0.581815	0.3963	0.80509	8.16409e-13
575	3	174684708	175671424	2812	305	Inhalants LU	Methamphetamine LU	0.817641	0.5648	1	0.668537	0.319	1	1.23873e-05
765	4	182065647	182946258	3106	326	Inhalants LU	Methamphetamine LU	0.589976	0.38364	0.77674	0.348072	0.14718	0.60332	9.48903e-06
881	5	124109486	125131720	2718	302	Inhalants LU	Methamphetamine LU	0.492519	0.30242	0.67345	0.242575	0.09146	0.45353	1.45601e-05
1030	6	99678877	100878645	2853	262	Inhalants LU	Methamphetamine LU	0.893442	0.69479	1	0.798239	0.48274	1	3.1348e-08
1203	7	121946053	123859746	3887	286	Inhalants LU	Methamphetamine LU	1	0.74514	1	1	0.55524	1	2.70575e-06
1222	7	148622914	149842999	2758	311	Inhalants LU	Methamphetamine LU	0.742777	0.53421	0.95413	0.551717	0.28539	0.91037	5.81961e-07
1225	7	152253295	153241228	3456	341	Inhalants LU	Methamphetamine LU	0.571547	0.39844	0.73466	0.326666	0.15876	0.53973	6.16516e-07
1292	8	55275355	56346878	2500	240	Inhalants LU	Methamphetamine LU	0.672574	0.47803	0.87468	0.452356	0.22852	0.76506	1.03509e-06
1345	8	118300069	119423298	2403	280	Inhalants LU	Methamphetamine LU	0.668769	0.46984	0.86157	0.447252	0.22075	0.7423	1.84632e-06
1414	9	37687113	38822977	2865	324	Inhalants LU	Methamphetamine LU	0.618082	0.39965	0.83628	0.382026	0.15972	0.69937	9.8558e-06
1484	9	140097760	141146682	1798	323	Inhalants LU	Methamphetamine LU	0.761588	0.54364	0.98492	0.580016	0.29555	0.97007	1.5228e-06
1522	10	33655459	35178224	3469	332	Inhalants LU	Methamphetamine LU	0.573753	0.3829	0.76113	0.329192	0.14661	0.57932	7.90453e-06
1731	11	126304241	127306871	2848	326	Inhalants LU	Methamphetamine LU	0.67598	0.48861	0.85368	0.456948	0.23874	0.72876	1.81254e-07
1804	12	68839662	70097805	3216	307	Inhalants LU	Methamphetamine LU	0.662626	0.51561	0.80787	0.439074	0.26586	0.65265	7.84464e-10
1812	12	77800464	79315178	3649	330	Inhalants LU	Methamphetamine LU	0.74389	0.55729	0.94313	0.553372	0.31058	0.8895	7.72953e-08
1825	12	94385885	95147845	2266	307	Inhalants LU	Methamphetamine LU	0.61701	0.41208	0.80753	0.380701	0.16981	0.65211	3.80773e-06
1843	12	114685671	115439451	2153	298	Inhalants LU	Methamphetamine LU	0.73874	0.52648	0.95292	0.545737	0.27718	0.90806	1.62928e-06
1889	13	46493237	47433528	2131	273	Inhalants LU	Methamphetamine LU	0.789803	0.57814	1	0.623789	0.33425	1	7.49267e-07
1965	14	32382246	33591113	3134	362	Inhalants LU	Methamphetamine LU	0.633665	0.42702	0.85024	0.401531	0.18234	0.72291	4.3786e-06
2091	15	91593624	92675405	2856	355	Inhalants LU	Methamphetamine LU	0.499542	0.34048	0.64137	0.249542	0.11593	0.41135	1.78049e-07
2092	15	92675406	93707010	3287	358	Inhalants LU	Methamphetamine LU	0.559955	0.37168	0.7363	0.31355	0.13814	0.54214	3.4639e-06
2104	16	1996493	3379996	2526	377	Inhalants LU	Methamphetamine LU	0.583166	0.39503	0.77775	0.340082	0.15605	0.6049	1.5828e-06
2125	16	25235252	26154122	2796	300	Inhalants LU	Methamphetamine LU	0.511182	0.33322	0.67167	0.261307	0.11103	0.45114	3.94342e-06
2126	16	26154123	27443061	3795	374	Inhalants LU	Methamphetamine LU	0.507799	0.34387	0.66337	0.25786	0.11825	0.44006	1.27691e-06
2297	18	69311743	70540349	3728	328	Inhalants LU	Methamphetamine LU	0.630698	0.42371	0.85996	0.397779	0.17953	0.73954	5.04646e-06
2302	18	74471746	75240760	2923	337	Inhalants LU	Methamphetamine LU	0.569119	0.37544	0.76475	0.323896	0.14096	0.58484	6.15245e-06
221	2	15721704	17241115	3901	377	Inhalants LU	Street Opioids LU	0.363809	0.21537	0.50231	0.132357	0.04638	0.25231	1.02367e-05
267	2	59251997	60775066	3498	335	Inhalants LU	Street Opioids LU	0.399362	0.24977	0.53695	0.15949	0.06238	0.28832	4.20373e-06
441	3	20754843	21790867	3265	292	Inhalants LU	Street Opioids LU	0.657783	0.45603	0.84751	0.432678	0.20797	0.71828	5.43091e-07
520	3	115649910	116498570	2038	214	Inhalants LU	Street Opioids LU	0.814655	0.58427	1	0.663664	0.34137	1	1.68494e-06
781	5	4636543	5828694	3617	364	Inhalants LU	Street Opioids LU	0.547154	0.4098	0.67727	0.299378	0.16793	0.45869	6.26044e-10
803	5	30416067	31679464	3332	324	Inhalants LU	Street Opioids LU	0.709483	0.46352	0.99063	0.503366	0.21485	0.98135	1.46594e-05
844	5	82720249	84094797	2631	321	Inhalants LU	Street Opioids LU	0.534748	0.33719	0.72241	0.285956	0.11369	0.52188	1.26673e-05
926	6	63979	1380679	3449	374	Inhalants LU	Street Opioids LU	0.522694	0.35429	0.68282	0.273209	0.12552	0.46624	2.42326e-07
927	6	1380680	2746531	3798	369	Inhalants LU	Street Opioids LU	0.340963	0.20992	0.46707	0.116256	0.04407	0.21816	5.16039e-06
974	6	38688721	39785907	3217	285	Inhalants LU	Street Opioids LU	0.671075	0.49818	0.84273	0.450342	0.24819	0.7102	2.6916e-08
1055	6	127545460	128763380	2161	236	Inhalants LU	Street Opioids LU	0.833781	0.60704	1	0.695191	0.3685	1	1.30646e-06
1084	6	160583919	161371014	2050	194	Inhalants LU	Street Opioids LU	0.782633	0.65312	0.92621	0.612515	0.42656	0.85786	5.60466e-15
1225	7	152253295	153241228	3457	341	Inhalants LU	Street Opioids LU	0.600609	0.40099	0.79545	0.360731	0.16079	0.63275	2.38191e-06
1226	7	153241229	154407487	3116	364	Inhalants LU	Street Opioids LU	0.438517	0.28569	0.57814	0.192297	0.08162	0.33425	1.04616e-06
1232	8	11740	660414	1998	260	Inhalants LU	Street Opioids LU	0.864148	0.66735	1	0.746751	0.44536	1	2.41431e-08
1489	10	3225337	3880322	2061	284	Inhalants LU	Street Opioids LU	0.775053	0.53433	1	0.600707	0.2855	1	4.28179e-06
1522	10	33655459	35178224	3469	332	Inhalants LU	Street Opioids LU	0.574225	0.41276	0.72389	0.329734	0.17037	0.52402	3.49159e-08
1602	10	129134739	129831969	2913	310	Inhalants LU	Street Opioids LU	0.547655	0.38574	0.70539	0.299926	0.14879	0.49757	1.39236e-07
1671	11	60515106	61717117	2045	314	Inhalants LU	Street Opioids LU	0.448879	0.28651	0.60495	0.201492	0.08209	0.36596	4.29954e-06
1702	11	95327211	96150134	2090	271	Inhalants LU	Street Opioids LU	0.490183	0.30989	0.65762	0.24028	0.09603	0.43247	7.11971e-06
1721	11	114742318	116247377	3291	344	Inhalants LU	Street Opioids LU	0.56253	0.38573	0.74236	0.31644	0.14879	0.55109	6.18517e-07
1790	12	51769420	53039987	3368	333	Inhalants LU	Street Opioids LU	0.816786	0.63663	1	0.66714	0.4053	1	6.47157e-10
1804	12	68839662	70097805	3214	306	Inhalants LU	Street Opioids LU	0.514019	0.3581	0.6657	0.264216	0.12824	0.44316	1.85699e-07
1940	13	101573737	103050417	3817	342	Inhalants LU	Street Opioids LU	0.546564	0.3941	0.69765	0.298732	0.15531	0.48672	2.07279e-08
1949	13	110995433	111621244	1992	289	Inhalants LU	Street Opioids LU	0.519047	0.33016	0.69577	0.26941	0.10901	0.4841	4.92516e-06
2018	14	90662837	92101228	3513	331	Inhalants LU	Street Opioids LU	0.609328	0.44095	0.77736	0.371281	0.19444	0.60429	4.04671e-08
2091	15	91593624	92675405	2857	355	Inhalants LU	Street Opioids LU	0.582499	0.44225	0.71883	0.339305	0.19559	0.51672	8.16437e-10
2096	15	96864279	98025684	2717	359	Inhalants LU	Street Opioids LU	0.437129	0.28813	0.57778	0.191082	0.08302	0.33382	9.87206e-07
2104	16	1996493	3379996	2526	377	Inhalants LU	Street Opioids LU	0.584734	0.44643	0.71928	0.341914	0.1993	0.51736	5.36177e-10
2126	16	26154123	27443061	3797	374	Inhalants LU	Street Opioids LU	0.479534	0.33812	0.61145	0.229953	0.11432	0.37387	4.37718e-08
2184	17	10572618	11778164	2916	356	Inhalants LU	Street Opioids LU	0.387309	0.24056	0.52612	0.150009	0.05787	0.2768	6.28881e-06
2189	17	15308723	16405207	1920	235	Inhalants LU	Street Opioids LU	0.745693	0.50221	0.99732	0.556058	0.25221	0.99464	7.38337e-06
2297	18	69311743	70540349	3725	328	Inhalants LU	Street Opioids LU	0.673088	0.53541	0.80824	0.453048	0.28666	0.65325	3.1263e-11
2299	18	71491861	72785206	3181	353	Inhalants LU	Street Opioids LU	0.554274	0.35469	0.75697	0.30722	0.12581	0.573	5.49651e-06
2308	19	1515921	2253174	2006	355	Inhalants LU	Street Opioids LU	0.464989	0.34096	0.58082	0.216215	0.11625	0.33735	1.01485e-09
2312	19	4741719	5478684	2172	323	Inhalants LU	Street Opioids LU	0.568274	0.382	0.752	0.322935	0.14592	0.5655	1.06538e-06
2452	21	38046450	39252059	3149	301	Inhalants LU	Street Opioids LU	0.676236	0.46065	0.90301	0.457296	0.2122	0.81542	2.35497e-06
881	5	124109486	125131720	2717	302	Inhalants LU	PresStreet Opioids LU	0.53038	0.34099	0.71924	0.281303	0.11627	0.5173	2.42219e-06
1073	6	150635316	151629954	3364	334	Inhalants LU	PresStreet Opioids LU	0.681353	0.45765	0.9164	0.464242	0.20945	0.8398	1.50642e-06
1089	6	165835954	166853325	3190	336	Inhalants LU	PresStreet Opioids LU	0.858984	0.59001	1	0.737853	0.34811	1	2.22617e-06
2091	15	91593624	92675405	2856	355	Inhalants LU	PresStreet Opioids LU	0.601053	0.40676	0.8197	0.361265	0.16545	0.67191	7.59814e-07
1	1	10539	1376204	1697	276	Inhalants LU	Prescription Stimulants LU	0.627719	0.40723	0.85188	0.394031	0.16584	0.7257	6.25219e-06
35	1	36855140	38474036	3567	349	Inhalants LU	Prescription Stimulants LU	0.539722	0.34069	0.73325	0.2913	0.11607	0.53766	6.95327e-06
53	1	61377616	62778733	3541	354	Inhalants LU	Prescription Stimulants LU	0.428746	0.27015	0.58079	0.183823	0.07298	0.33732	2.89504e-06
432	3	9970732	11226367	3460	357	Inhalants LU	Prescription Stimulants LU	0.763266	0.53553	1	0.582575	0.28679	1	9.8271e-07
1073	6	150635316	151629954	3364	334	Inhalants LU	Prescription Stimulants LU	0.788908	0.56922	1	0.622376	0.32401	1	2.67672e-07
1223	7	149843000	150897818	2798	292	Inhalants LU	Prescription Stimulants LU	0.682298	0.46287	0.90791	0.465531	0.21425	0.8243	3.73309e-06
1250	8	10478852	11466761	2930	324	Inhalants LU	Prescription Stimulants LU	0.824363	0.5823	1	0.679575	0.33908	1	6.69678e-07
1490	10	3880323	4813182	2689	326	Inhalants LU	Prescription Stimulants LU	0.552564	0.35518	0.75708	0.305327	0.12615	0.57317	6.40137e-06
1517	10	28734423	29393749	2000	248	Inhalants LU	Prescription Stimulants LU	0.673068	0.4413	0.90317	0.45302	0.19474	0.81571	1.03105e-05
1519	10	30000224	30919469	2668	318	Inhalants LU	Prescription Stimulants LU	0.738792	0.49714	1	0.545813	0.24715	1	2.76954e-06
1604	10	130694009	131694738	3023	350	Inhalants LU	Prescription Stimulants LU	0.627009	0.43284	0.8561	0.393141	0.18735	0.73291	3.2304e-07
1640	11	27018308	28577718	2601	255	Inhalants LU	Prescription Stimulants LU	0.682008	0.44935	0.92785	0.465135	0.20191	0.8609	1.36574e-05
1940	13	101573737	103050417	3817	342	Inhalants LU	Prescription Stimulants LU	0.553224	0.36575	0.75858	0.306057	0.13377	0.57545	1.25263e-06
2326	19	17750519	18504867	2119	309	Inhalants LU	Prescription Stimulants LU	0.841494	0.64102	1	0.708112	0.41091	1	1.92215e-08
53	1	61377616	62778733	3541	354	Methamphetamine LU	Street Opioids LU	0.591709	0.40762	0.79445	0.35012	0.16615	0.63115	2.96333e-06
191	1	240248509	241033584	2095	325	Methamphetamine LU	Street Opioids LU	0.721377	0.56673	0.86406	0.520384	0.32118	0.7466	6.4421e-09
267	2	59251997	60775066	3499	335	Methamphetamine LU	Street Opioids LU	0.629303	0.48633	0.75966	0.396022	0.23651	0.57709	5.73271e-09
414	2	237194298	238185482	2459	302	Methamphetamine LU	Street Opioids LU	0.716658	0.52165	0.90369	0.513598	0.27211	0.81666	2.37176e-06
423	3	1440049	2140011	3057	296	Methamphetamine LU	Street Opioids LU	0.921662	0.71238	1	0.849461	0.50749	1	1.87446e-06
440	3	19030989	20754842	3916	287	Methamphetamine LU	Street Opioids LU	0.511495	0.33415	0.66172	0.261627	0.11166	0.43787	6.10249e-06
442	3	21790868	22648001	3268	288	Methamphetamine LU	Street Opioids LU	0.774943	0.55375	1	0.600537	0.30664	1	1.08095e-05
543	3	139831268	141034637	2809	305	Methamphetamine LU	Street Opioids LU	0.675019	0.47917	0.85916	0.45565	0.22961	0.73816	5.20327e-06
781	5	4636543	5828694	3617	364	Methamphetamine LU	Street Opioids LU	0.667279	0.5149	0.81526	0.445261	0.26512	0.66465	4.1357e-09
978	6	43770627	44596897	2182	334	Methamphetamine LU	Street Opioids LU	0.586778	0.41151	0.749	0.344309	0.16934	0.561	2.19755e-06
1071	6	148184845	149278798	3362	338	Methamphetamine LU	Street Opioids LU	0.598091	0.41076	0.76209	0.357713	0.16872	0.58078	2.61704e-06
1120	7	21390645	22165060	2562	323	Methamphetamine LU	Street Opioids LU	0.620224	0.44255	0.80321	0.384678	0.19585	0.64515	6.46993e-07
1210	7	131856482	133807216	3554	311	Methamphetamine LU	Street Opioids LU	0.791932	0.63589	0.9469	0.627156	0.40436	0.89662	9.15917e-09
1225	7	152253295	153241228	3456	341	Methamphetamine LU	Street Opioids LU	0.616112	0.42927	0.77678	0.379594	0.18428	0.60338	2.32026e-06
1273	8	27406512	28344176	2478	286	Methamphetamine LU	Street Opioids LU	0.730558	0.54958	0.8949	0.533715	0.30204	0.80084	3.34489e-07
1304	8	68683824	70004665	3367	322	Methamphetamine LU	Street Opioids LU	0.726531	0.56067	0.87951	0.527848	0.31435	0.77353	2.85697e-08
1412	9	34704545	36749273	3692	331	Methamphetamine LU	Street Opioids LU	0.825297	0.65888	1	0.681116	0.43413	1	5.71139e-09
1427	9	81161598	82601465	3146	351	Methamphetamine LU	Street Opioids LU	0.660508	0.48586	0.83806	0.43627	0.23606	0.70234	9.53999e-07
1558	10	78665482	79952996	2962	311	Methamphetamine LU	Street Opioids LU	0.687074	0.4772	0.87712	0.47207	0.22772	0.76934	4.3151e-06
1601	10	127997709	129134738	2614	335	Methamphetamine LU	Street Opioids LU	0.716817	0.50723	0.94035	0.513826	0.25728	0.88425	7.22091e-06
1629	11	17583949	18740267	2653	285	Methamphetamine LU	Street Opioids LU	0.586113	0.3976	0.75127	0.343528	0.15808	0.5644	3.2413e-06
1889	13	46493237	47433528	2131	273	Methamphetamine LU	Street Opioids LU	0.843935	0.63643	1	0.712227	0.40504	1	3.36897e-06
2044	15	33484268	34410072	3038	335	Methamphetamine LU	Street Opioids LU	0.520184	0.34272	0.68103	0.270591	0.11746	0.4638	9.34715e-06
2091	15	91593624	92675405	2856	355	Methamphetamine LU	Street Opioids LU	0.536263	0.36658	0.68709	0.287578	0.13438	0.47209	1.79554e-06
2092	15	92675406	93707010	3286	358	Methamphetamine LU	Street Opioids LU	0.583738	0.3991	0.74664	0.340751	0.15928	0.55747	5.01666e-06
2094	15	94565522	95662425	2998	373	Methamphetamine LU	Street Opioids LU	0.579795	0.42535	0.73493	0.336162	0.18092	0.54013	2.94469e-08
2104	16	1996493	3379996	2526	378	Methamphetamine LU	Street Opioids LU	0.715547	0.55393	0.88515	0.512008	0.30683	0.78349	1.91494e-08
2125	16	25235252	26154122	2796	300	Methamphetamine LU	Street Opioids LU	0.56898	0.39724	0.71891	0.323738	0.1578	0.51684	1.33579e-06
2126	16	26154123	27443061	3795	374	Methamphetamine LU	Street Opioids LU	0.475967	0.3317	0.60625	0.226544	0.11002	0.36754	2.1854e-07
2184	17	10572618	11778164	2916	356	Methamphetamine LU	Street Opioids LU	0.662159	0.52459	0.78993	0.438454	0.27519	0.624	2.24468e-10
2187	17	13648447	14508610	2688	338	Methamphetamine LU	Street Opioids LU	0.573534	0.41292	0.72643	0.328941	0.1705	0.52769	2.07444e-07
2231	17	74908267	75619256	2414	347	Methamphetamine LU	Street Opioids LU	0.507748	0.32881	0.66748	0.257808	0.10811	0.44553	9.56947e-06
2242	18	3722829	4603961	2535	362	Methamphetamine LU	Street Opioids LU	0.539521	0.36073	0.70295	0.291083	0.13013	0.49414	4.89427e-06
2283	18	54957868	55809315	2525	286	Methamphetamine LU	Street Opioids LU	0.596425	0.40573	0.76435	0.355722	0.16462	0.58424	6.08163e-06
2287	18	58527237	59449422	2148	290	Methamphetamine LU	Street Opioids LU	0.716998	0.49887	0.94933	0.514087	0.24887	0.90123	1.30276e-05
2311	19	3893910	4741718	2182	351	Methamphetamine LU	Street Opioids LU	0.552329	0.3667	0.71224	0.305067	0.13447	0.50729	7.25986e-06
2351	19	45040933	45893307	2195	322	Methamphetamine LU	Street Opioids LU	0.772979	0.59208	0.96474	0.597496	0.35056	0.93073	1.00533e-07
2415	20	51533751	52411532	2041	338	Methamphetamine LU	Street Opioids LU	0.574664	0.40453	0.72741	0.330239	0.16365	0.52913	7.54241e-07
2433	21	16873444	18222037	2593	359	Methamphetamine LU	Street Opioids LU	0.508015	0.34309	0.65307	0.25808	0.11771	0.4265	1.86999e-06
2494	22	49559208	50347996	3002	339	Methamphetamine LU	Street Opioids LU	0.647529	0.45391	0.82454	0.419293	0.20603	0.67986	4.72289e-06
251	2	45850048	46499326	2016	325	Methamphetamine LU	PresStreet Opioids LU	0.754757	0.50512	1	0.569658	0.25514	1	7.34149e-06
414	2	237194298	238185482	2459	302	Methamphetamine LU	PresStreet Opioids LU	0.824235	0.6097	1	0.679363	0.37173	1	3.2782e-07
1052	6	122929291	123854857	2287	243	Methamphetamine LU	PresStreet Opioids LU	0.838153	0.59552	1	0.7025	0.35465	1	4.20927e-06
1067	6	143083348	144791455	3437	350	Methamphetamine LU	PresStreet Opioids LU	0.822831	0.57641	1	0.677051	0.33225	1	4.62596e-06
1225	7	152253295	153241228	3456	341	Methamphetamine LU	PresStreet Opioids LU	0.818605	0.60884	1	0.670114	0.37069	1	1.93661e-07
1304	8	68683824	70004665	3367	322	Methamphetamine LU	PresStreet Opioids LU	1	0.80184	1	1	0.64294	1	1.88719e-09
1629	11	17583949	18740267	2652	284	Methamphetamine LU	PresStreet Opioids LU	0.899809	0.70792	1	0.809656	0.50115	1	8.65622e-09
33	1	34371023	35201626	2199	288	Methamphetamine LU	Prescription Stimulants LU	0.772071	0.54023	1	0.596093	0.29185	1	8.69496e-06
414	2	237194298	238185482	2459	302	Methamphetamine LU	Prescription Stimulants LU	0.792549	0.56235	1	0.628134	0.31624	1	5.00946e-06
439	3	17182495	19030988	3766	272	Methamphetamine LU	Prescription Stimulants LU	0.90857	0.68402	1	0.8255	0.46788	1	6.56336e-07
1222	7	148622914	149842999	2758	311	Methamphetamine LU	Prescription Stimulants LU	0.88594	0.63471	1	0.78489	0.40286	1	5.26267e-06
1490	10	3880323	4813182	2689	326	Methamphetamine LU	Prescription Stimulants LU	0.707568	0.50983	0.91646	0.500652	0.25993	0.83989	7.45951e-07
1832	12	101825062	102966633	2652	278	Methamphetamine LU	Prescription Stimulants LU	0.788081	0.5404	1	0.621072	0.29203	1	1.37053e-05
1990	14	58447799	59447537	2095	264	Methamphetamine LU	Prescription Stimulants LU	0.80957	0.55977	1	0.655403	0.31334	1	1.04203e-05
2125	16	25235252	26154122	2795	300	Methamphetamine LU	Prescription Stimulants LU	0.653509	0.43907	0.86966	0.427075	0.19279	0.75632	6.16133e-06
2216	17	54950108	56245227	2975	392	Methamphetamine LU	Prescription Stimulants LU	0.625362	0.41975	0.82183	0.391077	0.17619	0.6754	4.8077e-06
47	1	54771294	55727134	2668	315	Street Opioids LU	PresStreet Opioids LU	0.640014	0.44734	0.80964	0.409618	0.20011	0.65551	1.9817e-06
53	1	61377616	62778733	3541	354	Street Opioids LU	PresStreet Opioids LU	0.645321	0.4546	0.86858	0.416439	0.20666	0.75443	5.33098e-07
251	2	45850048	46499326	2016	325	Street Opioids LU	PresStreet Opioids LU	0.761343	0.56974	0.96218	0.579643	0.3246	0.92579	5.47529e-07
427	3	4835084	5496182	1850	331	Street Opioids LU	PresStreet Opioids LU	0.51743	0.3325	0.69704	0.267734	0.11056	0.48587	9.32718e-06
494	3	83529395	84698480	2823	155	Street Opioids LU	PresStreet Opioids LU	0.996209	0.82103	1	0.992432	0.6741	1	1.47697e-07
519	3	113657666	115649909	3678	355	Street Opioids LU	PresStreet Opioids LU	0.468472	0.30276	0.61585	0.219466	0.09167	0.37927	3.58865e-06
580	3	181424324	183203155	3344	352	Street Opioids LU	PresStreet Opioids LU	0.592947	0.39644	0.76525	0.351586	0.15717	0.58561	4.09841e-06
727	4	139553761	141087047	3248	355	Street Opioids LU	PresStreet Opioids LU	0.591861	0.43105	0.74896	0.3503	0.18581	0.56095	1.20814e-07
771	4	186881569	187985393	3566	367	Street Opioids LU	PresStreet Opioids LU	0.679163	0.48919	0.87673	0.461263	0.2393	0.76866	1.24282e-06
850	5	89584467	90793804	2233	256	Street Opioids LU	PresStreet Opioids LU	0.847032	0.61983	1	0.717464	0.38419	1	7.34449e-06
948	6	23939307	24950379	3271	278	Street Opioids LU	PresStreet Opioids LU	0.990369	0.7872	1	0.980831	0.61969	1	3.00325e-07
1120	7	21390645	22165060	2562	323	Street Opioids LU	PresStreet Opioids LU	0.727064	0.5892	0.86198	0.528622	0.34716	0.743	5.65084e-11
1121	7	22165061	23106680	2549	250	Street Opioids LU	PresStreet Opioids LU	0.78149	0.55963	1	0.610727	0.31319	1	7.59802e-06
1143	7	47253455	48363585	2924	308	Street Opioids LU	PresStreet Opioids LU	0.814793	0.60107	1	0.663887	0.36128	1	2.70769e-06
1169	7	77663965	78685009	3382	310	Street Opioids LU	PresStreet Opioids LU	0.628083	0.42913	0.82476	0.394488	0.18415	0.68023	5.13626e-06
1225	7	152253295	153241228	3456	341	Street Opioids LU	PresStreet Opioids LU	0.761194	0.52793	1	0.579416	0.27871	1	1.31991e-05
1304	8	68683824	70004665	3367	322	Street Opioids LU	PresStreet Opioids LU	0.670032	0.46911	0.87572	0.448942	0.22007	0.76689	3.94254e-06
1399	9	23091194	23859374	1952	297	Street Opioids LU	PresStreet Opioids LU	0.697132	0.50203	0.87819	0.485993	0.25203	0.77122	9.60301e-07
1414	9	37687113	38822977	2866	324	Street Opioids LU	PresStreet Opioids LU	0.838707	0.67615	1	0.703429	0.45718	1	5.32892e-09
1474	9	130902728	132193798	2137	316	Street Opioids LU	PresStreet Opioids LU	0.662527	0.47563	0.83788	0.438942	0.22622	0.70204	5.20002e-07
1519	10	30000224	30919469	2667	318	Street Opioids LU	PresStreet Opioids LU	0.83828	0.63759	1	0.702713	0.40652	1	7.15148e-07
1629	11	17583949	18740267	2652	284	Street Opioids LU	PresStreet Opioids LU	0.744342	0.57322	0.92329	0.554045	0.32858	0.85247	8.35421e-08
1631	11	19780785	20686336	2628	344	Street Opioids LU	PresStreet Opioids LU	0.641559	0.42955	0.83003	0.411597	0.18452	0.68895	7.78114e-06
1754	12	13559528	14656849	2913	282	Street Opioids LU	PresStreet Opioids LU	0.698477	0.49416	0.88633	0.487871	0.24419	0.78558	2.62339e-06
1770	12	29647194	30358377	2406	262	Street Opioids LU	PresStreet Opioids LU	0.817995	0.5877	1	0.669116	0.34539	1	9.84812e-06
1801	12	66114644	67183620	2381	293	Street Opioids LU	PresStreet Opioids LU	0.855893	0.63778	1	0.732553	0.40676	1	2.10298e-06
1945	13	107037865	108521978	3794	387	Street Opioids LU	PresStreet Opioids LU	0.567618	0.38993	0.72994	0.32219	0.15204	0.53281	1.88046e-06
1957	14	22760701	23985936	3049	362	Street Opioids LU	PresStreet Opioids LU	0.67914	0.48025	0.8683	0.461231	0.23064	0.75395	4.24127e-06
2072	15	69089816	70767983	3673	377	Street Opioids LU	PresStreet Opioids LU	0.557178	0.39581	0.73294	0.310447	0.15666	0.5372	7.53917e-08
2091	15	91593624	92675405	2856	355	Street Opioids LU	PresStreet Opioids LU	0.751402	0.56402	0.94537	0.564604	0.31811	0.89372	1.92567e-07
2150	16	72089512	73140781	1862	261	Street Opioids LU	PresStreet Opioids LU	0.552528	0.42701	0.67125	0.305288	0.18234	0.45057	5.67983e-11
2235	17	78438333	79333774	2954	296	Street Opioids LU	PresStreet Opioids LU	0.731285	0.51363	0.96355	0.534777	0.26381	0.92843	5.70123e-06
2306	19	64705	762046	2048	366	Street Opioids LU	PresStreet Opioids LU	0.498641	0.34934	0.64371	0.248643	0.12204	0.41436	1.03284e-07
2403	20	38427595	40272390	3767	335	Street Opioids LU	PresStreet Opioids LU	0.555536	0.38006	0.72374	0.30862	0.14444	0.5238	1.29518e-06
2413	20	49236419	50653620	3848	372	Street Opioids LU	PresStreet Opioids LU	0.51849	0.34766	0.67562	0.268832	0.12087	0.45646	3.63398e-06
2438	21	22201891	23266941	3089	281	Street Opioids LU	PresStreet Opioids LU	0.816751	0.62332	1	0.667082	0.38852	1	7.51021e-07
2490	22	46351049	47299625	2785	348	Street Opioids LU	PresStreet Opioids LU	0.661715	0.48379	0.82708	0.437867	0.23405	0.68407	2.67212e-07
26	1	23907046	25885138	3772	368	Street Opioids LU	Prescription Stimulants LU	0.632042	0.42827	0.82984	0.399477	0.18341	0.68864	1.61189e-06
414	2	237194298	238185482	2458	302	Street Opioids LU	Prescription Stimulants LU	0.681347	0.46621	0.90245	0.464233	0.21735	0.81442	3.89663e-06
467	3	54074845	54892586	2002	291	Street Opioids LU	Prescription Stimulants LU	0.647626	0.45228	0.83743	0.41942	0.20455	0.70128	8.63458e-07
535	3	130242361	131373470	2090	204	Street Opioids LU	Prescription Stimulants LU	0.934563	0.6709	1	0.873408	0.4501	1	1.04613e-05
727	4	139553761	141087047	3247	355	Street Opioids LU	Prescription Stimulants LU	0.477764	0.30509	0.6405	0.228258	0.09308	0.41024	3.06528e-06
776	5	598321	1206609	1288	250	Street Opioids LU	Prescription Stimulants LU	0.705283	0.48699	0.94608	0.497425	0.23716	0.89507	6.00933e-06
804	5	31679465	32727914	2876	347	Street Opioids LU	Prescription Stimulants LU	0.59049	0.40267	0.77225	0.348678	0.16214	0.59637	1.10324e-06
1120	7	21390645	22165060	2562	323	Street Opioids LU	Prescription Stimulants LU	0.488827	0.33171	0.63486	0.238951	0.11003	0.40305	3.60341e-07
1453	9	109150718	110630150	3687	364	Street Opioids LU	Prescription Stimulants LU	0.612484	0.42367	0.80659	0.375137	0.1795	0.65059	9.34294e-07
2039	15	26392948	27563172	2870	362	Street Opioids LU	Prescription Stimulants LU	0.641	0.43425	0.84352	0.410881	0.18857	0.71153	2.76056e-06
2235	17	78438333	79333774	2955	296	Street Opioids LU	Prescription Stimulants LU	0.723537	0.50865	0.9385	0.523506	0.25873	0.88078	1.21822e-06
2277	18	48228380	49790996	3485	327	Street Opioids LU	Prescription Stimulants LU	0.724816	0.48248	0.98359	0.525359	0.23279	0.96745	1.23656e-05
2283	18	54957868	55809315	2525	286	Street Opioids LU	Prescription Stimulants LU	0.593549	0.39189	0.78865	0.352301	0.15358	0.62197	7.77542e-06
2306	19	64705	762046	2047	366	Street Opioids LU	Prescription Stimulants LU	0.570875	0.39138	0.78291	0.325898	0.15318	0.61295	2.29808e-07
2463	22	17587475	18535225	3090	375	Street Opioids LU	Prescription Stimulants LU	0.623693	0.40478	0.84864	0.388993	0.16384	0.72018	9.59775e-06
414	2	237194298	238185482	2458	302	PresStreet Opioids LU	Prescription Stimulants LU	0.832948	0.63233	1	0.693802	0.39985	1	2.1863e-07
467	3	54074845	54892586	2002	291	PresStreet Opioids LU	Prescription Stimulants LU	0.734324	0.52494	0.95037	0.539231	0.27556	0.90321	2.53787e-06
804	5	31679465	32727914	2876	347	PresStreet Opioids LU	Prescription Stimulants LU	0.644855	0.43146	0.84655	0.415838	0.18615	0.71665	1.03479e-05
908	5	158484776	159663733	2906	308	PresStreet Opioids LU	Prescription Stimulants LU	0.812767	0.58109	1	0.660591	0.33767	1	5.0964e-06
1073	6	150635316	151629954	3364	334	PresStreet Opioids LU	Prescription Stimulants LU	0.91638	0.70066	1	0.839752	0.49092	1	6.30772e-07
1120	7	21390645	22165060	2562	323	PresStreet Opioids LU	Prescription Stimulants LU	0.797068	0.633	0.96494	0.635318	0.40069	0.93111	2.66952e-09
1843	12	114685671	115439451	2153	298	PresStreet Opioids LU	Prescription Stimulants LU	0.77082	0.54383	1	0.594163	0.29575	1	4.31278e-06
2023	14	97174315	98268391	2725	331	PresStreet Opioids LU	Prescription Stimulants LU	0.841344	0.60883	1	0.707859	0.37067	1	3.10753e-06
2426	20	60125334	60766557	2051	327	PresStreet Opioids LU	Prescription Stimulants LU	0.860466	0.67724	1	0.740402	0.45865	1	1.33851e-08
2488	22	44409534	45170649	2747	380	PresStreet Opioids LU	Prescription Stimulants LU	0.823072	0.57099	1	0.677448	0.32603	1	9.18134e-06

## Sheet: S7
Table S7: Genetic correlations (LDSC) between individual substance lifetime use traits and other related traits (EUR)
Trait	Substances	rg	SE	Z	P		bonferroni
Opioid Use Disorder	Cocaine	0.6074	0.0672	9.0419	1.5396e-19		0.000520833
	Inhalants	0.2434	0.1072	2.2716	0.0231
	Methamphetamine	0.6549	0.0736	8.8982	5.6779e-19
	Street Opioids	0.7891	0.0775	10.1815	2.3994e-24
	Prescription Opioids	0.7493	0.0992	7.5514	4.3052e-14
	Prescription Stimulants	0.5991	0.0874	6.8511	7.3264e-12
	Any Substance	0.6959	0.0707	9.8417	7.4471e-23
	Number of Substances	0.6853	0.0621	11.0367	2.5406e-28
Problematic Alcohol Use	Cocaine	0.6966	0.0446	15.6345	4.2378e-55
	Inhalants	0.4813	0.0768	6.267	3.6807e-10
	Methamphetamine	0.6804	0.0498	13.6533	1.9306e-42
	Street Opioids	0.7153	0.056	12.7773	2.1964e-37
	Prescription Opioids	0.6064	0.0646	9.3883	6.0955e-21
	Prescription Stimulants	0.6242	0.0561	11.1321	8.7579e-29
	Any Substance	0.7036	0.0503	13.9883	1.8371e-44
	Number of Substances	0.7085	0.0412	17.1854	3.4187e-66
Cannabis Use Disorder	Cocaine	0.7854	0.0476	16.5125	2.9812e-61
	Inhalants	0.627	0.0831	7.5413	4.6518e-14
	Methamphetamine	0.8047	0.0495	16.2444	2.4465e-59
	Street Opioids	0.8433	0.049	17.2218	1.8228e-66
	Prescription Opioids	0.7854	0.065	12.0794	1.3571e-33
	Prescription Stimulants	0.7085	0.0517	13.7133	8.4473e-43
	Any Substance	0.821	0.0483	16.9872	1.0222e-64
	Number of Substances	0.8273	0.0393	21.0609	1.8168e-98
Chronic Pain	Cocaine	0.2756	0.0372	7.4018	1.343e-13
	Inhalants	0.244	0.0565	4.3165	1.5853e-05
	Methamphetamine	0.4672	0.04	11.6801	1.6118e-31
	Street Opioids	0.3824	0.0383	9.9765	1.932e-23
	Prescription Opioids	0.487	0.047	10.3531	4.0536e-25
	Prescription Stimulants	0.2419	0.0438	5.5288	3.2242e-08
	Any Substance	0.315	0.0363	8.6858	3.7622e-18
	Number of Substances	0.3722	0.0319	11.6681	1.8546e-31
ADHD	Cocaine	0.6212	0.0453	13.7164	8.096e-43
	Inhalants	0.4513	0.0688	6.5585	5.4351e-11
	Methamphetamine	0.665	0.0472	14.0792	5.1008e-45
	Street Opioids	0.6336	0.0495	12.7899	1.8665e-37
	Prescription Opioids	0.5551	0.0586	9.4705	2.785e-21
	Prescription Stimulants	0.5276	0.0499	10.5721	4.0154e-26
	Any Substance	0.6406	0.0429	14.9482	1.5998e-50
	Number of Substances	0.6343	0.0392	16.1851	6.4268e-59
Depression	Cocaine	0.359	0.0344	10.4334	1.7461e-25
	Inhalants	0.2907	0.0515	5.6464	1.6386e-08
	Methamphetamine	0.437	0.0405	10.7868	3.975e-27
	Street Opioids	0.437	0.0347	12.5788	2.7603e-36
	Prescription Opioids	0.4606	0.0426	10.8084	3.1404e-27
	`	0.337	0.0371	9.0766	1.1207e-19
	Any Substance	0.4101	0.0367	11.1863	4.7612e-29
	Number of Substances	0.4163	0.0308	13.4973	1.6219e-41
Bipolar Disorder	Cocaine	0.2301	0.0382	6.0176	1.7705e-09
	Inhalants	0.3692	0.0637	5.7973	6.7383e-09
	Methamphetamine	0.1923	0.0395	4.8675	1.1303e-06
	Street Opioids	0.226	0.0429	5.2618	1.4269e-07
	Prescription Opioids	0.1557	0.0487	3.199	0.0014
	Prescription Stimulants	0.2411	0.0486	4.9551	7.2296e-07
	Any Substance	0.2657	0.0381	6.9729	3.1057e-12
	Number of Substances	0.2432	0.0364	6.6908	2.2199e-11
Schizophrenia	Cocaine	0.2868	0.0344	8.3457	7.0794e-17
	Inhalants	0.1797	0.0536	3.351	0.0008
	Methamphetamine	0.2391	0.0399	5.9955	2.0289e-09
	Street Opioids	0.3096	0.0407	7.598	3.0083e-14
	Prescription Opioids	0.1927	0.0421	4.5804	4.6412e-06
	Prescription Stimulants	0.3095	0.0447	6.9208	4.4902e-12
	Any Substance	0.2841	0.0353	8.0582	7.7452e-16
	Number of Substances	0.2826	0.0325	8.7064	3.1365e-18
PTSD	Cocaine	0.381	0.0367	10.3755	3.2061e-25
	Inhalants	0.3091	0.0531	5.8181	5.9519e-09
	Methamphetamine	0.5152	0.0388	13.28	3.0237e-40
	Street Opioids	0.5706	0.0394	14.4967	1.2707e-47
	Prescription Opioids	0.5282	0.0507	10.4168	2.0786e-25
	Prescription Stimulants	0.4032	0.0385	10.464	1.2642e-25
	Any Substance	0.4285	0.0393	10.8963	1.2008e-27
	Number of Substances	0.477	0.0317	15.0453	3.7057e-51
Insomnia	Cocaine	0.2746	0.0451	6.091	1.1219e-09
	Inhalants	0.1973	0.0684	2.8835	0.0039
	Methamphetamine	0.4492	0.0489	9.18	4.3116e-20
	Street Opioids	0.2722	0.0432	6.3077	2.8327e-10
	Prescription Opioids	0.3741	0.0548	6.8282	8.597e-12
	Prescription Stimulants	0.197	0.0527	3.7399	0.0002
	Any Substance	0.3172	0.0437	7.2597	3.8786e-13
	Number of Substances	0.3257	0.0393	8.2837	1.1939e-16
Suicidality	Cocaine	0.549	0.0474	11.5799	5.2111e-31
	Inhalants	0.5638	0.0808	6.9789	2.9751e-12
	Methamphetamine	0.6443	0.0526	12.2417	1.862e-34
	Street Opioids	0.6632	0.0542	12.2301	2.1463e-34
	Prescription Opioids	0.6542	0.0635	10.3073	6.5317e-25
	Prescription Stimulants	0.5558	0.0601	9.2413	2.4347e-20
	Any Substance	0.573	0.0485	11.802	3.8099e-32
	Number of Substances	0.641	0.0428	14.9815	9.7037e-51
Academic Degree	Cocaine	-0.3188	0.0331	-9.6338	5.7564e-22
	Inhalants	-0.1085	0.0513	-2.115	0.0344
	Methamphetamine	-0.514	0.0351	-14.6631	1.1114e-48
	Street Opioids	-0.5048	0.0373	-13.533	9.9863e-42
	Prescription Opioids	-0.5048	0.0437	-12.9239	3.2992e-38
	Prescription Stimulants	-0.3752	0.0355	-10.5821	3.6078e-26
	Any Substance	-0.3854	0.0325	-11.8625	1.8546e-32
	Number of Substances	-0.4258	0.0269	-15.8137	2.5029e-56

## Sheet: S8
Table S8: Local genetic correlations with other related traits (only significant values, after Bonferroni correction, are presented)
locus	chr	start	stop	n.snps	n.pcs	Trait 1	Trait 2	rho	rho.lower	rho.upper	r2	r2.lower	r2.upper	p
267	2	59251997	60775066	3120	298	Any Substance LU	BD	0.799897	0.50881	1	0.639835	0.25889	1	7.74938e-07
267	2	59251997	60775066	3584	334	Any Substance LU	Academic Degree	-0.703594	-0.9991	-0.47489	0.495045	0.22552	0.99821	4.02897e-08
267	2	59251997	60775066	3051	298	Cocaine LU	BD	0.756317	0.48214	1	0.572015	0.23246	1	5.715e-07
1640	11	27018308	28577718	2276	200	Cocaine LU	ADHD	0.791453	0.51195	1	0.626397	0.2621	1	1.01892e-06
1195	7	110479480	111795299	2128	273	Inhalants LU	Academic Degree	-0.67532	-1	-0.42341	0.456057	0.17927	1	1.74229e-06
1292	8	55275355	56346878	2482	235	Inhalants LU	PAU	0.404136	0.24329	0.56596	0.163326	0.05919	0.32032	3.06219e-06
2300	18	72785207	73568260	2338	295	Inhalants LU	Academic Degree	0.621128	0.38799	0.90825	0.385799	0.15053	0.82491	2.86524e-06
62	1	72513120	73992170	2707	162	Methamphetamine LU	Schizophrenia	0.919644	0.62446	1	0.845745	0.38996	1	3.79412e-07
267	2	59251997	60775066	3492	335	Methamphetamine LU	CanUD	0.637613	0.39771	0.91762	0.40655	0.15817	0.84203	1.33802e-06
1292	8	55275355	56346878	2482	235	Methamphetamine LU	PAU	0.562629	0.36292	0.78992	0.316551	0.13171	0.62397	5.34688e-07
1427	9	81161598	82601465	3134	349	Methamphetamine LU	Academic Degree	-0.818152	-1	-0.53809	0.669373	0.28954	1	2.35859e-07
2102	16	60169	1049079	2941	356	Methamphetamine LU	CanUD	0.53926	0.32358	0.77272	0.290801	0.1047	0.5971	2.46317e-06
2488	22	44409534	45170649	2212	329	Methamphetamine LU	Depression	0.743054	0.45615	1	0.552129	0.20807	1	1.99072e-06
494	3	83529395	84698480	2899	154	Number of Substances LU	PAU	0.528317	0.32656	0.75314	0.279119	0.10664	0.56722	1.54626e-06
1966	14	33591114	34695195	2911	384	Number of Substances LU	Schizophrenia	0.810785	0.5493	1	0.657372	0.30173	1	3.23213e-08
1988	14	56206431	57460781	3477	322	Number of Substances LU	PAU	0.522877	0.3173	0.76235	0.273401	0.10068	0.58118	1.8885e-06
112	1	153410810	154685545	1907	250	Prescription Opioids LU	Schizophrenia	0.896314	0.61294	1	0.803378	0.3757	1	1.25235e-07
727	4	139553761	141087047	3190	347	Prescription Stimulants LU	Chronic Pain	0.712758	0.47338	1	0.508024	0.22409	1	1.37502e-07
1668	11	57675987	58452708	2025	116	Prescription Stimulants LU	CanUD	0.899066	0.6275	1	0.80832	0.39375	1	1.97929e-07
1824	12	93487548	94385884	2108	292	Prescription Stimulants LU	CanUD	-0.961386	-1	-0.61649	0.924263	0.38007	1	6.79025e-07
1966	14	33591114	34695195	2833	383	Prescription Stimulants LU	Schizophrenia	0.791285	0.54075	1	0.626131	0.29241	1	1.8332e-08
2007	14	77425454	78374053	2780	242	Prescription Stimulants LU	Academic Degree	-0.89446	-1	-0.56586	0.800059	0.3202	1	1.78408e-06
345	2	159040980	160200379	2976	217	Street Opioids LU	PTSD	0.823272	0.53506	1	0.677777	0.28628	1	8.28969e-07
727	4	139553761	141087047	2721	317	Street Opioids LU	BD	0.59202	0.36704	0.86987	0.350488	0.13472	0.75668	2.14434e-06
2047	15	36583328	37962915	3336	342	Street Opioids LU	Academic Degree	0.726069	0.44247	1	0.527177	0.19578	1	3.08265e-06

## Sheet: S9
Table S9: Cross-ancestry genetic correlations between subLU and other traits (POPCORN)
Substances	Trait	Ancestry	R2	SE	Z	P	corrected P (FDR)
Any Substance	Opioid Use Disorder	EUR	0.6959	0.0707	9.8417	7.4471e-23	3.3512e-22
		AFR	0.325231	0.214029	1.51956	0.13	0.167143
		AMR	0.582864	0.261997	2.2247	0.026	0.0441818
Any Substance	Problematic Alcohol Use	EUR	0.7036	0.0503	13.9883	1.8371e-44	2.20452e-43
		AFR	0.201321	0.11203	1.79703	0.072	0.0996923
		AMR	0.403653	0.104001	3.88123	0.0001	0.000257143
Any Substance	Cannabis Use Disorder	EUR	0.821	0.0483	16.9872	1.0222e-64	3.67992e-63
		AFR	0.283655	0.147337	1.92521	0.054	0.07776
		AMR	0.537533	0.120561	4.45859	8.3e-06	2.29846e-05
Any Substance	Chronic Pain	EUR	0.315	0.0363	8.6858	3.7622e-18	1.50488e-17
		AFR	0.258752	0.117354	2.20488	0.027	0.0441818
		AMR	0.268018	0.0953639	2.81048	0.0049	0.0098
Any Substance	ADHD	EUR	0.6406	0.0429	14.9482	1.5998e-50	2.87964e-49
		AFR	0.44801	0.224042	1.99967	0.046	0.069
		AMR	0.532182	0.233558	2.27858	0.023	0.0414
Any Substance	Depression	EUR	0.4101	0.0367	11.1863	4.7612e-29	2.85672e-28
		AFR	0.189666	0.120415	1.57511	0.12	0.16
		AMR	0.290659	0.0876458	3.31629	0.00091	0.0020475
Any Substance	Bipolar Disorder	EUR	0.2657	0.0381	6.9729	3.1057e-12	9.3171e-12
		AFR	0.110468	0.106745	1.03488	0.300726	0.360871
		AMR	0.178174	0.083034	2.1458	0.0318893	0.0499137
Any Substance	Schizophrenia	EUR	0.2841	0.0353	8.0582	7.7452e-16	2.78827e-15
		AFR	0.127266	0.119105	1.06851	0.29	0.36
		AMR	-0.0202852	0.0798124	-0.254161	0.8	0.822857
Any Substance	PTSD	EUR	0.4285	0.0393	10.8963	1.2008e-27	6.17554e-27
		AFR	0.026776	0.031847	0.84077	0.4003	0.464865
		AMR	-0.00685622	0.016259	-0.421688	0.673	0.734182
Any Substance	Insomnia	EUR	0.3172	0.0437	7.25858	3.8786e-13	1.26936e-12
		AFR	0.01291	0.157827	0.0817989	0.9346	0.9346
		AMR	0.0401057	0.108953	0.368102	0.7129	0.754835
Any Substance	Suicidality	EUR	0.573	0.0485	11.8144	3.8099e-32	2.74313e-31
		AFR	0.542426	0.173168	3.13236	0.0017	0.0036
		AMR	0.461685	0.125892	3.66732	0.0002	0.00048
Any Substance	Academic Degree	EUR	-0.3854	0.0325	-11.8625	1.8546e-32	1.66914e-31
		AFR	-0.0834224	0.0342046	-2.43892	0.015	0.0284211
		AMR	0.0146752	0.0215481	0.681044	0.5	0.5625
*For EUR - data was calculated using LDSC (similar stats as in table S7). For AFR and AMR, data was calculated using POPCORN.

[truncated: 2 more sheets: S10, S11]
